# Supplementary material for: Illuminating the mechanism and allosteric behavior of NanoLuc luciferase
Source: Nat Commun. 2023 Nov 29;14:7864. doi: 10.1038/s41467-023-43403-y (PMC10687086; doi:10.1038/s41467-023-43403-y)
Supplement: Supplementary file 8 — Source Data [file 41467_2023_43403_MOESM8_ESM.xlsx]

## Sheet: Fig 4a
NanoLuc variant	Substrate	Relative activity / %	S. D.	n
Wild-type	CTZ	100	27.6067	33
Wild-type	FMZ	100	26.8557	33
H57A	CTZ	478.49	262.404	15
H57A	FMZ	113.478	45.4662	15
K89R	CTZ	419.312	143.39	12
K89R	FMZ	109.688	29.3621	12
D9R	CTZ	272.137	112.491	15
D9R	FMZ	52.4802	24.537	15
R11E	CTZ	138.55	1.89257	3
R11E	FMZ	97.0525	2.87045	3
D55A	CTZ	109.253	26.0502	3
D55A	FMZ	56.4209	2.06882	3
R166A	CTZ	104.507	50.0008	18
R166A	FMZ	91.3221	33.1148	18
K89E	CTZ	97.8951	6.76718	3
K89E	FMZ	44.0741	3.07595	3
R43A	CTZ	76.0895	26.3197	18
R43A	FMZ	59.638	15.502	18
H57Y	CTZ	65.943	13.2731	3
H57Y	FMZ	63.5219	7.11319	3
K89A	CTZ	36.2542	13.7541	3
K89A	FMZ	61.2434	4.96009	3
Y81A	CTZ	35.6978	7.1873	3
Y81A	FMZ	73.5075	4.74722	3
R166Q	CTZ	22.9344	9.59202	3
R166Q	FMZ	73.4898	0.103341	3
ext A170-A171	CTZ	22.0331	1.78794	3
ext A170-A171	FMZ	43.167	2.46975	3
Δ I167-A169	CTZ	20.5776	4.64495	3
Δ I167-A169	FMZ	70.0894	4.36289	3
Y94A	CTZ	2.00658	0.440311	18
Y94A	FMZ	4.64052	2.17491	18

## Sheet: Supplementary Table 2
NanoLuc variant	Substrate	Relative activity / %	S. D.	n
Wild-type	CTZ	100	27.6067	33
Wild-type	FMZ	100	26.8557	33
H57A	CTZ	478.49	262.404	15
H57A	FMZ	113.478	45.4662	15
K89R	CTZ	419.312	143.39	12
K89R	FMZ	109.688	29.3621	12
D9R	CTZ	272.137	112.491	15
D9R	FMZ	52.4802	24.537	15
R11E	CTZ	138.55	1.89257	3
R11E	FMZ	97.0525	2.87045	3
D55A	CTZ	109.253	26.0502	3
D55A	FMZ	56.4209	2.06882	3
R166A	CTZ	104.507	50.0008	18
R166A	FMZ	91.3221	33.1148	18
K89E	CTZ	97.8951	6.76718	3
K89E	FMZ	44.0741	3.07595	3
R43A	CTZ	76.0895	26.3197	18
R43A	FMZ	59.638	15.502	18
H57Y	CTZ	65.943	13.2731	3
H57Y	FMZ	63.5219	7.11319	3
K89A	CTZ	36.2542	13.7541	3
K89A	FMZ	61.2434	4.96009	3
Y81A	CTZ	35.6978	7.1873	3
Y81A	FMZ	73.5075	4.74722	3
R166Q	CTZ	22.9344	9.59202	3
R166Q	FMZ	73.4898	0.103341	3
ext A170-A171	CTZ	22.0331	1.78794	3
ext A170-A171	FMZ	43.167	2.46975	3
Δ I167-A169	CTZ	20.5776	4.64495	3
Δ I167-A169	FMZ	70.0894	4.36289	3
Y94A	CTZ	2.00658	0.440311	18
Y94A	FMZ	4.64052	2.17491	18

## Sheet: Fig 4d
NanoLuc variant	Substrate	Relative activity / %	S. D.	n
Wild-type	CTZ	100	27.6067	33
Wild-type	FMZ	100	2.9	33
D9R/K89R	CTZ	1100.08	189.233	9
D9R/K89R	FMZ	81.9183	13.2578	9
D9R/H57A/K89R	CTZ	859.841	210.085	9
D9R/H57A/K89R	FMZ	81.253	16.3364	9
H57A	CTZ	583.146	298.098	9
H57A	FMZ	131.436	51.8413	9
H57A/K89R	CTZ	524.63	124.061	9
H57A/K89R	FMZ	139.464	24.7143	9
K89R	CTZ	490.671	72.9863	9
K89R	FMZ	122.619	20.6055	9
D9R/H57A	CTZ	346.048	49.3369	9
D9R/H57A	FMZ	28.1712	4.19594	9
D9R	CTZ	203.523	93.1133	9
D9R	FMZ	33.8185	8.34304	9

## Sheet: Fig 4e
NanoLuc variant	Substrate	Km / μM	kcat / s-1	Kp / μM	kcat/Km / s-1 μM-1	Km fold increase	kcat fold increase	Kp fold increase	kcat/Km fold increase
Wild-type	CTZ	0.57 ± 0.02	2.48 ± 0.05	0.256 ± 0.005	4.4 ± 0.2	n.a.	n.a.	n.a.	n.a.
Wild-type	FMZ	0.123 ± 0.004	7.88 ± 0.03	0.56 ± 0.01	64 ± 2	n.a.	n.a.	n.a.	n.a.
D9R/H57A/K89R	CTZ	0.77 ± 0.07	40 ± 4	0.23 ± 0.02	70 ± 7	1.4 ± 0.2	16 ± 2	0.90 ± 0.10	16 ± 2
D9R/H57A/K89R	FMZ	0.098 ± 0.005	2.74 ± 0.03	0.34 ± 0.02	28 ± 1	0.80 ± 0.07	0.378 ± 0.005	0.61 ± 0.05	0.44 ± 0.03
D9R/K89R	CTZ	0.46 ± 0.01	16.8 ± 0.6	0.163 ± 0.006	37 ± 1	0.81 ± 0.05	6.8 ± 0.4	0.64 ± 0.04	8.4 ± 0.6
D9R/K89R	FMZ	0.157 ± 0.009	5.2 ± 0.1	0.39 ± 0.03	33 ± 2	1.3 ± 0.1	0.66 ± 0.02	0.70 ± 0.07	0.52 ± 0.05

## Sheet: Fig 4f
Time (h)	NanoLuc_R1	NanoLuc_R2	NanoLuc_R3	NanoLucCTZ_R1	NanoLucCTZ_R2	NanoLucCTZ_R3
0.0833333	0	0	0	0	0	0
0.166667	3	2	3	5	7	5
0.25	4	3	3	7	8	7
0.333333	5	4	4	8	9	9
0.416667	5	5	5	9	12	10
0.5	7	5	5	12	13	12
0.583333	6	6	6	12	13	12
0.666667	8	7	6	12	14	13
0.75	7	6	6	13	16	14
0.833333	8	7	6	14	16	14
0.916667	8	8	7	14	16	16
1	8	7	7	14	17	16
1.08333	9	8	7	16	18	16
1.16667	8	8	7	16	17	16
1.25	9	8	7	16	18	17
1.33333	9	8	7	16	18	16
1.41667	9	8	8	16	20	17
1.5	9	9	7	17	18	17
1.58333	10	8	7	17	20	18
1.66667	9	9	8	17	20	17
1.75	10	8	8	17	21	18
1.83333	9	9	7	17	20	17
1.91667	10	9	8	17	21	18
2	10	8	8	18	20	18
2.08333	9	9	7	17	21	18
2.16667	10	9	8	18	21	18
2.25	10	9	8	18	21	18
2.33333	10	9	8	17	22	18
2.41667	10	9	8	18	21	18
2.5	10	10	8	18	22	18
2.58333	10	9	8	18	21	20
2.66667	10	9	8	20	22	20
2.75	10	9	9	18	22	18
2.83333	10	10	8	18	22	20
2.91667	11	9	8	18	22	20
3	10	10	8	20	23	20
3.08333	10	9	9	18	22	21
3.16667	11	10	8	20	23	20
3.25	10	10	8	20	23	20
3.33333	11	9	9	20	22	21
3.41667	10	10	8	20	23	20
3.5	11	10	9	20	25	21
3.58333	10	10	9	20	23	20
3.66667	11	10	8	20	23	21
3.75	10	10	9	20	25	21
3.83333	11	10	9	21	23	21
3.91667	11	10	9	20	25	21
4	11	10	8	21	25	21
4.08333	10	10	9	20	25	21
4.16667	11	11	9	21	25	21
4.25	11	10	9	21	25	21
4.33333	11	10	9	21	25	22
4.41667	11	11	9	21	25	21
4.5	11	10	9	21	26	22
4.58333	11	11	9	21	25	21
4.66667	12	11	9	21	26	22
4.75	11	10	10	22	26	22
4.83333	11	11	9	21	26	21
4.91667	12	11	9	22	26	22
5	11	11	10	21	26	23
5.08333	11	11	9	22	26	22
5.16667	12	11	10	22	27	22
5.25	11	11	9	22	26	22
5.33333	12	11	10	22	27	23
5.41667	12	11	9	22	27	22
5.5	11	11	10	22	26	23
5.58333	12	12	9	22	27	22
5.66667	12	11	10	22	27	23
5.75	11	11	10	22	27	23
5.83333	12	11	10	22	29	23
5.91667	12	12	9	22	27	23
6	12	11	10	23	27	23
6.08333	12	12	10	22	29	23
6.16667	12	12	10	23	29	25
6.25	12	11	10	23	27	23
6.33333	12	12	10	22	29	23
6.41667	12	12	10	23	29	25
6.5	12	12	11	23	29	23
6.58333	13	12	10	23	29	25
6.66667	12	12	10	23	29	23
6.75	12	12	10	23	29	25
6.83333	12	12	10	23	30	25
6.91667	13	12	11	23	29	25
7	12	12	10	25	30	25
7.08333	13	12	11	23	29	25
7.16667	12	13	10	25	30	25
7.25	13	12	11	23	30	26
7.33333	12	12	10	25	30	25
7.41667	13	13	11	23	29	26
7.5	12	12	10	25	30	25
7.58333	13	13	11	25	30	26
7.66667	13	12	11	25	31	25
7.75	12	13	11	25	30	26
7.83333	13	13	11	23	30	26
7.91667	13	12	11	26	30	25
8	13	13	10	25	31	26
8.08333	13	13	11	25	30	26
8.16667	13	13	11	25	31	26
8.25	13	13	11	25	30	26
8.33333	13	13	11	25	31	27
8.41667	13	13	12	26	30	26
8.5	13	13	11	25	31	26
8.58333	14	13	11	26	31	27
8.66667	13	13	11	25	31	26
8.75	13	13	11	26	31	27
8.83333	14	13	12	26	30	26
8.91667	13	14	11	25	31	27
9	13	13	12	26	31	26
9.08333	14	13	11	26	33	27
9.16667	14	14	12	26	31	27
9.25	13	13	11	26	31	27
9.33333	14	14	12	26	31	27
9.41667	14	14	12	26	33	27
9.5	14	13	12	26	31	27
9.58333	14	14	12	27	33	29
9.66667	14	13	11	26	31	27
9.75	14	14	12	26	33	27
9.83333	14	14	12	27	33	29
9.91667	15	14	12	27	31	27
10	14	14	12	26	33	29
10.0833	14	14	12	27	33	27
10.1667	14	14	12	27	33	29
10.25	15	14	12	26	31	29
10.3333	14	14	12	27	33	29
10.4167	15	14	13	27	33	27
10.5	14	14	12	27	33	29
10.5833	14	14	12	27	33	29
10.6667	15	14	12	27	31	29
10.75	14	15	12	27	33	29
10.8333	15	14	13	27	33	29
10.9167	15	15	12	27	33	29
11	14	14	13	27	33	29
11.0833	15	15	12	27	33	30
11.1667	15	14	12	27	33	29
11.25	15	15	13	27	33	29
11.3333	15	14	12	29	33	30
11.4167	15	15	13	27	33	29
11.5	15	15	12	27	33	30
11.5833	15	14	13	29	33	29
11.6667	15	15	13	27	33	30
11.75	15	15	12	29	33	30
11.8333	15	15	13	27	33	29
11.9167	16	15	13	29	33	30
12	15	14	13	27	33	30
12.0833	16	15	13	29	33	30
12.1667	15	15	13	27	33	30
12.25	16	15	13	29	33	30
12.3333	15	16	13	29	33	29
12.4167	16	15	13	27	33	30
12.5	15	15	13	29	33	30
12.5833	16	15	13	29	33	30
12.6667	15	15	13	27	33	30
12.75	16	15	13	29	33	30
12.8333	16	15	13	27	33	30
12.9167	15	16	13	29	33	30
13	16	15	13	29	33	30
13.0833	15	15	13	27	33	30
13.1667	16	15	13	29	33	30
13.25	15	16	14	27	33	30
13.3333	16	15	13	29	31	30
13.4167	16	15	13	27	33	31
13.5	16	15	13	29	33	30
13.5833	15	16	14	29	31	30
13.6667	16	15	13	27	33	30
13.75	16	16	13	29	33	30
13.8333	16	15	13	27	31	30
13.9167	16	15	14	29	33	30
14	16	15	13	29	33	30
14.0833	16	16	13	27	31	30
14.1667	16	15	14	29	33	30
14.25	16	16	13	27	31	31
14.3333	16	16	14	29	33	30
14.4167	16	15	13	27	33	30
14.5	16	16	14	29	31	30
14.5833	16	15	13	29	33	31
14.6667	16	16	14	27	31	30
14.75	16	15	13	29	33	30
14.8333	16	15	14	27	31	31
14.9167	16	16	14	29	33	30
15	16	16	13	29	31	31
15.0833	17	16	14	27	33	30
15.1667	16	15	13	29	31	30
15.25	16	16	14	29	33	31
15.3333	17	16	14	27	31	30
15.4167	16	16	14	29	33	31
15.5	17	16	14	29	31	30
15.5833	16	16	13	29	31	31
15.6667	17	16	14	27	33	30
15.75	16	16	14	29	31	31
15.8333	17	16	14	29	33	30
15.9167	16	16	14	29	31	31
16	17	16	14	29	31	30
16.0833	16	16	14	29	33	31
16.1667	17	16	14	27	31	31
16.25	17	16	14	29	31	30
16.3333	17	17	14	29	33	31
16.4167	17	16	15	29	31	30
16.5	16	16	14	29	31	31
16.5833	17	16	14	29	31	30
16.6667	17	16	14	29	33	31
16.75	17	17	14	29	31	30
16.8333	17	16	15	29	31	31
16.9167	17	16	14	27	31	31
17	17	17	14	29	31	30
17.0833	17	16	15	29	31	31
17.1667	17	16	14	29	31	30
17.25	18	17	14	29	33	31
17.3333	17	16	15	29	31	31
17.4167	17	17	14	29	31	30
17.5	17	16	15	29	31	31
17.5833	18	17	14	29	31	31
17.6667	17	17	15	29	31	31
17.75	17	16	15	29	31	30
17.8333	18	17	14	29	31	31
17.9167	17	17	15	29	30	31
18	18	16	14	29	31	31
18.0833	17	17	15	29	31	30
18.1667	17	17	15	29	31	31
18.25	18	16	15	29	31	31
18.3333	17	17	14	29	31	30
18.4167	18	17	15	27	31	31
18.5	18	17	15	29	31	31
18.5833	17	16	14	29	30	31
18.6667	18	17	15	29	31	30
18.75	17	17	15	29	31	31
18.8333	18	17	15	29	31	31
18.9167	18	17	15	29	31	31
19	17	16	15	29	30	31
19.0833	17	17	14	29	31	31
19.1667	18	17	15	29	31	30
19.25	18	17	15	29	30	31
19.3333	18	17	15	27	31	31
19.4167	18	17	15	29	31	31
19.5	17	17	15	29	30	30
19.5833	18	17	15	29	31	31
19.6667	18	17	15	29	31	31
19.75	18	18	15	29	30	31
19.8333	18	17	15	29	31	31
19.9167	18	17	15	27	30	31
20	18	17	15	29	31	30
20.0833	18	17	16	29	30	31
20.1667	18	17	15	29	31	31
20.25	18	17	15	27	30	31
20.3333	18	17	15	29	31	31
20.4167	18	17	15	29	30	31
20.5	18	17	15	29	31	30
20.5833	18	17	16	29	30	31
20.6667	18	18	15	27	30	31
20.75	18	17	15	29	31	31
20.8333	19	17	15	29	30	31
20.9167	18	17	16	29	30	30
21	18	18	15	27	30	31
21.0833	18	17	15	29	30	31
21.1667	19	17	16	29	31	31
21.25	18	17	15	29	30	31
21.3333	18	18	15	27	30	30
21.4167	18	17	16	29	30	31
21.5	19	17	15	29	30	31
21.5833	18	17	15	27	30	31
21.6667	18	17	16	29	30	30
21.75	18	17	15	29	30	31
21.8333	18	18	16	27	30	31
21.9167	19	17	15	29	30	30
22	18	17	16	27	30	31
22.0833	18	18	15	29	30	31
22.1667	19	17	16	29	30	30
22.25	18	18	15	27	30	31
22.3333	19	18	16	29	30	30
22.4167	18	17	15	27	29	31
22.5	19	18	16	29	30	31
22.5833	18	17	16	27	30	30
22.6667	19	18	15	29	30	31
22.75	18	17	16	27	30	30
22.8333	19	18	15	29	29	31
22.9167	18	17	16	27	30	30
23	19	18	16	29	30	31
23.0833	18	18	15	27	29	30
23.1667	19	17	16	27	30	31
23.25	19	18	16	29	29	30
23.3333	18	18	15	27	30	30
23.4167	19	17	16	29	29	31
23.5	18	18	16	27	30	30
23.5833	19	18	15	29	29	31
23.6667	19	17	16	27	30	30
23.75	18	18	16	27	29	31
23.8333	19	18	16	29	29	30
23.9167	19	18	15	27	30	30
24	18	17	16	27	29	31

## Sheet: Fig 4g
Time (h)	NanoLuc_R1	NanoLuc_R2	NanoLuc_R3	NanoLucCTZ_R1	NanoLucCTZ_R2	NanoLucCTZ_R3
0.0833333	0	0	0	0	0	0
0.166667	8	7	8	7	7	7
0.25	11	10	10	9	10	9
0.333333	14	12	12	10	10	10
0.416667	14	14	13	12	13	12
0.5	16	14	14	12	13	12
0.583333	16	15	14	13	14	13
0.666667	17	15	15	14	14	14
0.75	17	17	16	14	16	14
0.833333	18	16	16	14	16	14
0.916667	18	17	16	14	16	14
1	19	17	16	16	17	16
1.08333	18	18	17	16	16	16
1.16667	19	17	16	16	17	16
1.25	19	18	17	16	17	16
1.33333	20	18	18	17	17	16
1.41667	19	19	17	16	17	16
1.5	20	18	17	17	17	17
1.58333	19	19	18	17	18	16
1.66667	20	18	17	16	17	17
1.75	20	19	18	17	18	16
1.83333	20	19	18	17	17	17
1.91667	20	19	18	17	18	17
2	20	19	18	17	18	17
2.08333	21	19	17	17	18	16
2.16667	20	19	19	17	17	17
2.25	21	20	18	18	18	17
2.33333	20	19	18	17	18	18
2.41667	21	20	18	17	18	17
2.5	20	20	19	18	20	17
2.58333	21	19	18	17	18	17
2.66667	21	20	19	18	18	18
2.75	21	20	19	17	20	17
2.83333	20	20	18	18	18	17
2.91667	21	20	19	18	20	18
3	21	20	19	18	18	18
3.08333	20	20	19	18	20	17
3.16667	21	20	18	17	18	18
3.25	21	20	19	18	20	17
3.33333	21	20	19	18	20	18
3.41667	21	20	19	18	18	18
3.5	21	20	18	18	20	17
3.58333	21	20	19	18	18	18
3.66667	21	20	19	18	20	17
3.75	21	20	19	17	20	18
3.83333	22	21	19	18	18	17
3.91667	21	20	19	18	20	18
4	21	20	18	18	20	17
4.08333	21	20	19	18	18	18
4.16667	21	21	19	18	20	17
4.25	21	20	19	18	20	18
4.33333	21	20	19	18	18	17
4.41667	22	20	19	18	20	18
4.5	21	21	19	18	20	17
4.58333	21	20	19	18	20	18
4.66667	21	20	19	18	18	18
4.75	21	20	19	18	20	17
4.83333	22	21	19	18	20	18
4.91667	21	20	19	18	20	18
5	21	20	19	18	20	17
5.08333	22	20	19	18	18	18
5.16667	21	21	19	18	20	17
5.25	21	20	19	18	20	18
5.33333	21	20	19	20	20	18
5.41667	22	21	19	18	20	17
5.5	21	20	20	18	20	18
5.58333	21	20	19	18	20	18
5.66667	22	21	19	20	20	18
5.75	21	20	20	18	20	18
5.83333	22	21	19	18	20	18
5.91667	21	20	20	20	20	18
6	22	21	19	18	20	18
6.08333	21	20	20	20	20	18
6.16667	22	21	19	18	21	18
6.25	21	21	20	20	20	20
6.33333	22	21	20	20	20	18
6.41667	22	20	20	18	20	18
6.5	22	21	20	20	21	20
6.58333	21	21	20	20	20	18
6.66667	22	21	19	18	21	20
6.75	22	21	20	20	20	18
6.83333	22	21	21	20	20	20
6.91667	22	21	20	20	21	18
7	21	21	20	20	21	20
7.08333	22	21	20	20	20	20
7.16667	22	21	20	20	21	18
7.25	22	21	20	18	20	20
7.33333	22	21	21	20	21	18
7.41667	22	21	20	20	21	20
7.5	22	21	20	20	20	20
7.58333	21	21	20	20	21	18
7.66667	22	22	21	20	20	20
7.75	22	21	20	20	21	18
7.83333	22	21	20	20	21	20
7.91667	23	21	20	20	20	20
8	22	21	21	20	21	18
8.08333	22	22	20	20	21	20
8.16667	22	21	20	20	21	20
8.25	22	21	21	20	20	18
8.33333	22	21	20	20	21	20
8.41667	22	22	21	20	21	20
8.5	22	21	20	20	20	20
8.58333	23	21	21	20	21	18
8.66667	22	22	20	20	21	20
8.75	22	21	21	20	21	20
8.83333	22	22	20	21	21	20
8.91667	22	21	21	20	20	20
9	22	22	21	20	21	20
9.08333	22	21	20	20	21	20
9.16667	22	21	21	20	21	18
9.25	22	22	20	20	21	20
9.33333	22	21	21	20	20	20
9.41667	23	21	20	20	21	20
9.5	22	22	21	20	21	18
9.58333	22	21	20	21	21	20
9.66667	21	21	20	20	20	20
9.75	22	22	21	20	21	20
9.83333	22	21	20	20	21	20
9.91667	22	21	21	20	21	18
10	22	21	20	20	21	20
10.0833	22	22	20	20	20	20
10.1667	22	21	21	20	21	20
10.25	22	21	20	20	21	20
10.3333	22	22	21	20	21	20
10.4167	22	21	20	21	21	20
10.5	22	22	21	20	21	20
10.5833	21	21	20	20	21	20
10.6667	21	22	21	20	21	20
10.75	22	21	21	20	21	20
10.8333	22	22	20	20	21	20
10.9167	22	21	21	21	21	20
11	22	22	20	20	21	20
11.0833	22	21	21	20	21	20
11.1667	22	22	20	20	21	20
11.25	22	21	21	20	21	20
11.3333	22	22	20	20	22	20
11.4167	22	21	21	20	21	20
11.5	22	22	21	21	21	20
11.5833	22	22	20	20	21	20
11.6667	22	21	21	20	21	20
11.75	22	22	21	20	22	20
11.8333	22	22	20	20	21	20
11.9167	22	21	21	21	21	20
12	22	22	21	20	21	20
12.0833	22	22	20	20	21	20
12.1667	21	21	21	20	22	20
12.25	22	22	20	20	21	20
12.3333	22	22	21	21	21	20
12.4167	22	21	21	20	21	20
12.5	22	22	20	20	22	20
12.5833	22	22	21	20	21	21
12.6667	22	22	21	21	21	20
12.75	22	22	21	20	22	20
12.8333	22	21	21	20	21	21
12.9167	22	22	20	21	22	20
13	22	22	21	20	21	20
13.0833	22	22	21	21	21	21
13.1667	22	22	21	20	22	20
13.25	22	22	21	20	21	20
13.3333	22	21	21	21	22	21
13.4167	22	22	21	20	21	20
13.5	22	22	20	20	22	20
13.5833	22	22	21	21	21	21
13.6667	21	22	21	20	22	20
13.75	22	22	21	21	21	20
13.8333	22	22	21	20	22	21
13.9167	22	22	21	21	21	20
14	23	22	21	20	22	21
14.0833	22	22	20	21	21	20
14.1667	22	22	21	20	22	20
14.25	22	22	21	21	21	21
14.3333	22	22	21	20	22	20
14.4167	22	22	21	21	22	21
14.5	22	22	21	20	21	20
14.5833	22	23	21	21	22	21
14.6667	22	22	21	20	22	20
14.75	23	22	21	21	21	21
14.8333	22	22	22	21	22	20
14.9167	22	22	21	20	22	21
15	22	22	21	21	22	20
15.0833	22	22	21	21	22	21
15.1667	22	23	21	20	21	21
15.25	23	22	22	21	22	20
15.3333	22	22	21	21	22	21
15.4167	22	23	21	21	22	20
15.5	22	22	21	20	22	21
15.5833	23	22	22	21	22	21
15.6667	22	23	21	21	22	21
15.75	22	22	21	21	22	20
15.8333	23	23	22	21	22	21
15.9167	22	22	21	21	21	21
16	22	23	21	21	22	20
16.0833	23	22	22	21	22	21
16.1667	22	22	21	21	22	21
16.25	22	23	22	21	22	21
16.3333	23	22	21	21	22	21
16.4167	22	23	21	21	22	21
16.5	22	22	22	21	23	20
16.5833	23	23	21	21	22	21
16.6667	22	22	22	21	22	21
16.75	23	23	21	21	22	21
16.8333	22	22	22	20	22	21
16.9167	22	23	21	22	22	21
17	23	23	22	21	23	20
17.0833	22	22	21	21	22	21
17.1667	22	23	21	21	22	21
17.25	23	22	22	21	22	21
17.3333	22	23	21	21	22	21
17.4167	22	23	22	21	23	21
17.5	23	22	21	21	22	21
17.5833	22	23	22	21	22	20
17.6667	23	22	21	21	22	21
17.75	22	23	22	21	23	21
17.8333	22	23	21	21	22	21
17.9167	23	22	22	22	22	21
18	22	23	21	21	23	21
18.0833	23	22	22	21	22	21
18.1667	22	23	21	21	23	20
18.25	23	23	22	21	22	21
18.3333	22	22	22	22	22	21
18.4167	23	23	21	21	23	21
18.5	22	22	22	21	22	21
18.5833	23	23	21	21	22	21
18.6667	22	23	22	22	23	21
18.75	23	22	21	21	22	21
18.8333	22	23	22	21	22	21
18.9167	23	22	22	22	23	21
19	22	23	21	21	22	21
19.0833	22	22	22	21	23	21
19.1667	23	23	21	21	22	21
19.25	22	23	22	22	22	21
19.3333	23	22	21	21	23	21
19.4167	22	23	22	21	22	21
19.5	23	22	21	22	23	21
19.5833	22	23	22	21	22	21
19.6667	22	22	22	21	23	21
19.75	23	23	21	21	22	21
19.8333	22	23	22	22	23	21
19.9167	23	22	21	21	22	21
20	22	23	22	21	23	21
20.0833	22	22	22	21	22	21
20.1667	23	23	21	22	23	21
20.25	22	22	22	21	22	21
20.3333	22	23	21	22	23	21
20.4167	23	23	22	21	22	21
20.5	22	22	22	21	23	21
20.5833	22	23	21	22	23	21
20.6667	22	22	22	21	22	21
20.75	22	23	21	22	23	21
20.8333	22	22	22	21	23	21
20.9167	22	23	22	22	22	21
21	23	22	21	21	23	21
21.0833	22	22	22	22	23	22
21.1667	22	22	22	21	23	21
21.25	22	23	21	22	23	21
21.3333	23	22	22	21	22	21
21.4167	22	22	21	22	23	21
21.5	22	23	22	21	23	21
21.5833	22	22	21	22	22	21
21.6667	22	23	22	21	23	21
21.75	23	22	22	22	23	22
21.8333	22	23	21	21	23	21
21.9167	22	22	22	22	23	21
22	22	23	21	21	22	21
22.0833	23	22	22	22	23	22
22.1667	22	23	22	22	23	21
22.25	22	22	21	21	23	21
22.3333	22	23	22	22	23	21
22.4167	22	22	21	22	23	21
22.5	22	23	22	21	23	22
22.5833	22	22	21	22	23	21
22.6667	22	22	22	22	23	21
22.75	22	23	22	21	23	21
22.8333	22	22	21	22	22	22
22.9167	22	22	22	22	23	21
23	22	23	21	21	23	21
23.0833	22	22	22	22	23	21
23.1667	22	22	21	22	23	22
23.25	22	23	22	22	23	21
23.3333	22	22	21	21	23	21
23.4167	21	22	22	22	23	22
23.5	22	23	21	22	23	21
23.5833	22	22	21	22	23	21
23.6667	22	22	22	21	23	22
23.75	22	23	21	22	23	21
23.8333	21	22	22	22	23	21
23.9167	22	22	21	21	23	21
24	22	23	21	22	23	22

## Sheet: Fig 5d
NanoLuc variant	Substrate	Relative activity / %	S. D.	n
Nluc wt	CTZ	100	3.55177	3
Y109A	CTZ	0.0865904	0.00663577	3
D139A	CTZ	0.118467	0.00482611	3
R162A	CTZ	0.29868	0.0101699	3

## Sheet: Fig 6e
monomer	dimer
0.0910269	0.856251
0.10106	0.931733
0.0730133	0.861181
0.100189	0.852165
0.0892283	0.910874
0.0862213	0.669203
0.0749563	0.930977
0.102785	0.855238
0.111444	0.900802
0.0992841	0.85239
0.055452	0.839333
0.0969092	0.839407
0.098124	0.882955
0.10867	0.824047
0.108631	0.884482
0.173872	0.857806
0.10478	0.909061
0.0836397	0.877597
0.105175	0.95735
0.0631177	0.816074
0.0788676	0.77836
0.0551878	0.813878
0.10417	0.89304
0.0759059	0.884226
0.111251	0.846202
0.071087	0.908089
0.105484	0.83178
0.089403	0.845742
0.170914	0.819998
0.128823	0.897914
0.0991412	0.856236
0.147561	0.828021
0.0645189	0.857562
0.0683006	0.86744
0.114917	0.875801
0.0862887	0.906525
0.117293	0.899488
0.112635	0.766507
0.0885694	0.929836
0.0979179	0.902963
0.138231	0.893619
0.105203	0.891445
0.0579412	0.800826
0.12519	0.805986
0.0956277	0.839514
0.0614146	0.835493
0.102202	0.76471
0.0998034	0.875755
0.125801	0.875652
0.0783625	0.800404
0.127408	0.879996
0.083592	0.737175
0.0880435	0.722249
0.0899684	0.842779
0.111186	0.884967
0.0988634	0.795796
0.0978838	0.865073
0.101603	0.893375
0.120919	0.801868
0.0841475	0.793876
0.087748	0.800794
0.108752	0.970823
0.115316	0.894067
0.0793418	0.757792
0.0981345	0.778617
0.128083	0.891082
0.114393	0.899029
0.132312	0.897294
0.101099	0.904958
0.100203	0.732795
0.0879365	0.908892
0.069063	0.800156
0.106456	0.842368
0.137262	0.886682
0.0666458	0.863082
0.0818579	0.635962
0.10334	0.858681
0.0556289	0.902143
0.0922761	0.73865
0.109725	0.864599
0.11473	0.865719
0.141685	0.839271
0.101464	0.864545
0.114821	0.793585
0.120739	0.879295
0.0628082	0.817888
0.0608546	0.752412
0.0917694	0.859385
0.0533621	0.864471
0.0658678	0.864077
0.154008	0.901039
0.10544	0.920896
0.10901	0.895011
0.0614205	0.789971
0.097889	0.868195
0.118463	0.890956
0.102705	0.896328
0.0668246	0.830444
0.102137	0.790763
0.0845403	0.822285

## Sheet: Fig 6f
	PMF (kcal/mol)
trajectory (A)	ligand-free dimer	FMZ-bound dimer	ligand-free Y94A dimer
0.02	-0.00641973	0.0244041	0.00312297
0.04	-0.0108766	0.0477735	0.0187406
0.06	-0.011972	0.0734114	0.0266528
0.08	-0.0110886	0.107182	0.0359446
0.1	-0.00491197	0.136377	0.0531646
0.12	0.00353956	0.163216	0.0819368
0.14	0.0158034	0.184619	0.11281
0.16	0.0311253	0.20765	0.142961
0.18	0.038266	0.23593	0.16655
0.2	0.0486414	0.272518	0.191197
0.22	0.0683878	0.310511	0.229071
0.24	0.0926674	0.356971	0.264895
0.26	0.130575	0.400262	0.293388
0.28	0.168755	0.447036	0.328116
0.3	0.197643	0.490666	0.36699
0.32	0.237448	0.534937	0.402796
0.34	0.268927	0.580387	0.451943
0.36	0.299198	0.620711	0.509956
0.38	0.335397	0.66252	0.570669
0.4	0.376789	0.711454	0.620594
0.42	0.430971	0.769172	0.674508
0.44	0.477027	0.821406	0.731975
0.46	0.532947	0.875165	0.793524
0.48	0.590138	0.930866	0.850381
0.5	0.647387	0.981696	0.908848
0.52	0.700387	1.03144	0.973412
0.54	0.759794	1.08215	1.04399
0.56	0.814883	1.13861	1.11378
0.58	0.880746	1.19716	1.1806
0.6	0.943466	1.24828	1.2402
0.62	1.00508	1.28676	1.30634
0.64	1.07581	1.3388	1.37077
0.66	1.15078	1.38998	1.42267
0.68	1.22042	1.45254	1.48502
0.7	1.29603	1.50876	1.54696
0.72	1.38398	1.55657	1.60931
0.74	1.46664	1.61337	1.6769
0.76	1.54071	1.67236	1.76048
0.78	1.61466	1.72466	1.84442
0.8	1.69344	1.75478	1.92061
0.82	1.77921	1.79889	1.9915
0.84	1.86514	1.84059	2.0738
0.86	1.95018	1.88149	2.17016
0.88	2.03497	1.90812	2.25992
0.9	2.10849	1.94873	2.3603
0.92	2.17731	1.99689	2.46097
0.94	2.26106	2.06045	2.56519
0.96	2.34299	2.07413	2.67449
0.98	2.43653	2.11888	2.77797
1	2.51875	2.17229	2.87868
1.02	2.60631	2.25415	2.98983
1.04	2.69255	2.34904	3.08589
1.06	2.79308	2.43485	3.18643
1.08	2.88593	2.50544	3.30336
1.1	2.9766	2.59007	3.41123
1.12	3.07205	2.65357	3.53378
1.14	3.1769	2.71536	3.66195
1.16	3.28155	2.79048	3.77689
1.18	3.38681	2.84643	3.8828
1.2	3.47644	2.91002	3.98794
1.22	3.55728	2.9753	4.1022
1.24	3.64774	3.04398	4.24269
1.26	3.74296	3.12652	4.37801
1.28	3.84762	3.19559	4.52102
1.3	3.96849	3.26751	4.65351
1.32	4.07399	3.35237	4.79504
1.34	4.18006	3.45301	4.93317
1.36	4.30047	3.56287	5.06489
1.38	4.41764	3.66197	5.20026
1.4	4.53399	3.74736	5.32538
1.42	4.6584	3.84294	5.44267
1.44	4.7776	3.95087	5.55891
1.46	4.89215	4.0535	5.67795
1.48	4.99483	4.16708	5.7914
1.5	5.1031	4.27732	5.91761
1.52	5.2233	4.36545	6.06513
1.54	5.33838	4.49014	6.21922
1.56	5.45754	4.61404	6.37146
1.58	5.59967	4.73015	6.516
1.6	5.74793	4.83927	6.64357
1.62	5.89987	4.93122	6.79182
1.64	6.04183	5.03464	6.9478
1.66	6.20069	5.14106	7.09544
1.68	6.34259	5.23754	7.24516
1.7	6.4795	5.33462	7.39509
1.72	6.6205	5.47772	7.54381
1.74	6.77278	5.60533	7.68028
1.76	6.93445	5.75527	7.83134
1.78	7.10185	5.90351	7.97323
1.8	7.26596	6.04472	8.11298
1.82	7.42855	6.17471	8.22142
1.84	7.60049	6.30404	8.31885
1.86	7.76521	6.4183	8.42422
1.88	7.9322	6.54727	8.5257
1.9	8.09403	6.6807	8.59828
1.92	8.24316	6.79677	8.7025
1.94	8.38604	6.92878	8.82085
1.96	8.54404	7.06984	8.94083
1.98	8.70334	7.23002	9.05291
2	8.70349	7.23017	9.05313
2.02	8.8094	7.37597	9.1972
2.04	8.92128	7.51596	9.32545
2.06	9.02801	7.65809	9.45988
2.08	9.1325	7.80154	9.60101
2.1	9.23635	7.95809	9.73789
2.12	9.35357	8.10865	9.87045
2.14	9.46854	8.25629	10.0057
2.16	9.58178	8.41278	10.1368
2.18	9.70637	8.57282	10.2678
2.2	9.82785	8.72978	10.4026
2.22	9.95541	8.8869	10.528
2.24	10.085	9.05106	10.6511
2.26	10.2083	9.20542	10.7802
2.28	10.3322	9.36005	10.9088
2.3	10.4659	9.52494	11.0381
2.32	10.604	9.68496	11.1648
2.34	10.7462	9.84413	11.3002
2.36	10.8785	9.99675	11.4311
2.38	11.0118	10.1582	11.5625
2.4	11.1496	10.3193	11.6807
2.42	11.2901	10.4819	11.8022
2.44	11.4337	10.6423	11.929
2.46	11.5864	10.8059	12.0534
2.48	11.7323	10.9706	12.1673
2.5	11.8838	11.1381	12.2939
2.52	12.0275	11.2992	12.4242
2.54	12.1708	11.4565	12.5573
2.56	12.3062	11.6064	12.6876
2.58	12.4522	11.7634	12.8244
2.6	12.5905	11.9247	12.9717
2.62	12.7289	12.0986	13.1221
2.64	12.8727	12.2556	13.2725
2.66	13.0185	12.4199	13.4112
2.68	13.1648	12.588	13.5548
2.7	13.3132	12.7488	13.7115
2.72	13.4672	12.9157	13.8696
2.74	13.6139	13.072	14.0217
2.76	13.7504	13.2169	14.1768
2.78	13.8931	13.3849	14.3234
2.8	14.0476	13.5489	14.4709
2.82	14.2191	13.7159	14.6165
2.84	14.3864	13.9011	14.7624
2.86	14.5448	14.0761	14.8916
2.88	14.6993	14.2534	15.0235
2.9	14.852	14.4218	15.1679
2.92	15.0035	14.5864	15.2785
2.94	15.1449	14.7335	15.3725
2.96	15.2845	14.8809	15.4621
2.98	15.4399	15.0281	15.5429
3	15.5872	15.175	15.6201
3.02	15.7352	15.3265	15.7087
3.04	15.8739	15.4877	15.7926
3.06	16.0104	15.6228	15.8766
3.08	16.1485	15.7638	15.966
3.1	16.2814	15.9261	16.0266
3.12	16.4002	16.0821	16.0926
3.14	16.5254	16.2436	16.1636
3.16	16.6432	16.3877	16.2479
3.18	16.7436	16.5401	16.3365
3.2	16.842	16.7061	16.4046
3.22	16.9484	16.8536	16.4938
3.24	17.0342	17.0058	16.5912
3.26	17.1471	17.1418	16.6756
3.28	17.2534	17.2838	16.7694
3.3	17.3543	17.4345	16.8506
3.32	17.4681	17.5373	16.9379
3.34	17.5542	17.6829	17.0181
3.36	17.6424	17.8171	17.1131
3.38	17.702	17.9703	17.1998
3.4	17.777	18.0931	17.2907
3.42	17.8553	18.2296	17.3531
3.44	17.9127	18.3777	17.4046
3.46	17.9928	18.5452	17.4809
3.48	18.0916	18.7026	17.5436
3.5	18.1843	18.8434	17.6189
3.52	18.2738	19.0088	17.696
3.54	18.3562	19.1777	17.7851
3.56	18.4159	19.3725	17.896
3.58	18.4934	19.5496	17.9844
3.6	18.5519	19.7358	18.0756
3.62	18.6148	19.9235	18.1934
3.64	18.672	20.1132	18.2985
3.66	18.7468	20.3062	18.3882
3.68	18.8251	20.5112	18.4794
3.7	18.8927	20.7094	18.5552
3.72	18.9333	20.9278	18.6157
3.74	19.0335	21.14	18.6724
3.76	19.0898	21.3729	18.7196
3.78	19.1827	21.6379	18.7825
3.8	19.2878	21.872	18.8341
3.82	19.3884	22.0919	18.913
3.84	19.5136	22.2995	18.9586
3.86	19.6449	22.5009	19.0254
3.88	19.7714	22.7098	19.1148
3.9	19.8702	22.9137	19.1679
3.92	19.9325	23.0611	19.2078
3.94	19.9933	23.2579	19.2607
3.96	20.0825	23.4739	19.3295
3.98	20.1656	23.6739	19.4001
4	20.1658	23.6741	19.4002
4.02	20.356	23.8351	19.5416
4.04	20.5347	23.9968	19.681
4.06	20.6992	24.1622	19.8158
4.08	20.8578	24.3274	19.9487
4.1	21.0139	24.4919	20.0802
4.12	21.1633	24.6614	20.2142
4.14	21.3111	24.833	20.3514
4.16	21.4605	24.9994	20.4717
4.18	21.6119	25.167	20.5848
4.2	21.7641	25.3424	20.6939
4.22	21.9181	25.5241	20.8111
4.24	22.0711	25.7008	20.9202
4.26	22.22	25.8847	21.0278
4.28	22.3648	26.065	21.1407
4.3	22.5103	26.2469	21.25
4.32	22.6639	26.4302	21.3526
4.34	22.8257	26.6144	21.4589
4.36	22.982	26.8	21.5685
4.38	23.1298	26.9785	21.6787
4.4	23.2759	27.1611	21.7873
4.42	23.4253	27.3376	21.8951
4.44	23.5716	27.5169	22.0008
4.46	23.7226	27.7081	22.1094
4.48	23.8738	27.8996	22.2086
4.5	24.0213	28.0739	22.3156
4.52	24.1711	28.2548	22.4227
4.54	24.3238	28.4237	22.5375
4.56	24.4635	28.5917	22.6395
4.58	24.6155	28.7481	22.7346
4.6	24.7499	28.907	22.8416
4.62	24.8934	29.0802	22.9498
4.64	25.042	29.2325	23.0636
4.66	25.1712	29.386	23.1792
4.68	25.2855	29.5181	23.2929
4.7	25.4199	29.6741	23.3972
4.72	25.573	29.8454	23.4987
4.74	25.7278	29.9887	23.5861
4.76	25.8758	30.1518	23.678
4.78	25.9787	30.3101	23.7726
4.8	26.0973	30.4796	23.8529
4.82	26.2052	30.6609	23.9426
4.84	26.3197	30.8394	24.0293
4.86	26.4771	31.0368	24.1236
4.88	26.6225	31.2084	24.2285
4.9	26.8184	31.3737	24.3267
4.92	26.9853	31.5092	24.4245
4.94	27.1014	31.6515	24.533
4.96	27.1828	31.7831	24.6426
4.98	27.2814	31.9738	24.7426
5	27.3807	32.1746	24.8474
5.02	27.4985	32.3491	24.9402
5.04	27.6133	32.5079	25.0428
5.06	27.7369	32.7224	25.1493
5.08	27.8721	32.9052	25.2503
5.1	27.9885	33.0848	25.3635
5.12	28.0626	33.2657	25.4853
5.14	28.1406	33.4321	25.6005
5.16	28.206	33.6096	25.7238
5.18	28.3211	33.7651	25.847
5.2	28.4195	33.9257	25.9744
5.22	28.5037	34.0806	26.1021
5.24	28.6476	34.2365	26.2269
5.26	28.7716	34.4035	26.3459
5.28	28.9013	34.6188	26.4844
5.3	29.0364	34.8263	26.6133
5.32	29.1366	35.0097	26.7396
5.34	29.2208	35.2026	26.8816
5.36	29.3275	35.4162	27.0092
5.38	29.4179	35.6262	27.1331
5.4	29.5214	35.8162	27.2456
5.42	29.6114	35.9938	27.359
5.44	29.7128	36.1682	27.4682
5.46	29.8172	36.3471	27.5739
5.48	29.9438	36.5298	27.6898
5.5	30.0891	36.7126	27.7997
5.52	30.2146	36.8721	27.9037
5.54	30.3276	37.0533	27.9759
5.56	30.4505	37.2227	28.0521
5.58	30.5853	37.415	28.1137
5.6	30.6977	37.5788	28.1926
5.62	30.8199	37.7446	28.2795
5.64	30.9543	37.8928	28.3605
5.66	31.0964	38.0941	28.4315
5.68	31.2123	38.2846	28.5215
5.7	31.3102	38.4316	28.6109
5.72	31.4328	38.5535	28.6971
5.74	31.5777	38.7012	28.8014
5.76	31.716	38.8406	28.8883
5.78	31.8121	38.9752	29.0067
5.8	31.9211	39.1069	29.0994
5.82	32.0639	39.28	29.1937
5.84	32.2137	39.4411	29.2671
5.86	32.3632	39.5914	29.3776
5.88	32.5251	39.7717	29.4504
5.9	32.688	39.9315	29.5414
5.92	32.8504	40.0927	29.6263
5.94	32.9677	40.3072	29.7035
5.96	33.1197	40.5445	29.7456
5.98	33.2453	40.7595	29.8122
6	33.2454	40.7597	29.8122
6.02	33.4137	40.9867	29.8864
6.04	33.5774	41.2262	29.9649
6.06	33.748	41.4636	30.0431
6.08	33.9081	41.7016	30.1145
6.1	34.0835	41.932	30.1891
6.12	34.2583	42.1658	30.26
6.14	34.4272	42.3968	30.3329
6.16	34.5972	42.6315	30.3956
6.18	34.7694	42.8552	30.4614
6.2	34.938	43.0793	30.5189
6.22	35.1011	43.3041	30.5815
6.24	35.2647	43.5268	30.6314
6.26	35.4258	43.744	30.6877
6.28	35.5797	43.958	30.7434
6.3	35.7392	44.1752	30.8122
6.32	35.9035	44.387	30.8749
6.34	36.0656	44.6023	30.9448
6.36	36.2283	44.8112	31.0064
6.38	36.3838	45.0188	31.0774
6.4	36.5455	45.2358	31.1557
6.42	36.7209	45.443	31.2291
6.44	36.8925	45.652	31.3008
6.46	37.0738	45.8604	31.3739
6.48	37.2474	46.0763	31.442
6.5	37.4169	46.3018	31.51
6.52	37.5932	46.5207	31.5787
6.54	37.7638	46.7311	31.6434
6.56	37.9289	46.9406	31.7113
6.58	38.088	47.1596	31.7829
6.6	38.2572	47.3641	31.857
6.62	38.4327	47.5706	31.9234
6.64	38.5867	47.7807	31.9889
6.66	38.7489	47.9902	32.0515
6.68	38.9068	48.1971	32.1159
6.7	39.0767	48.402	32.182
6.72	39.2396	48.6056	32.2442
6.74	39.3952	48.821	32.3078
6.76	39.5569	49.0321	32.3733
6.78	39.715	49.2348	32.4327
6.8	39.8698	49.448	32.5015
6.82	40.0252	49.6512	32.5723
6.84	40.1698	49.8654	32.6459
6.86	40.3169	50.0959	32.7182
6.88	40.4882	50.3197	32.7916
6.9	40.6663	50.5322	32.8531
6.92	40.8363	50.738	32.9161
6.94	40.9993	50.9459	32.9783
6.96	41.1621	51.141	33.0315
6.98	41.3188	51.3505	33.0992
7	41.4812	51.5576	33.1703
7.02	41.6404	51.768	33.2394
7.04	41.7803	51.9662	33.3174
7.06	41.9151	52.1803	33.3873
7.08	42.0482	52.3771	33.471
7.1	42.196	52.5828	33.539
7.12	42.341	52.7698	33.6171
7.14	42.5009	52.9737	33.6927
7.16	42.6619	53.1659	33.7742
7.18	42.8328	53.3527	33.8505
7.2	43.007	53.53	33.9278
7.22	43.1742	53.7255	33.981
7.24	43.3156	53.9092	34.0265
7.26	43.4602	54.1057	34.0802
7.28	43.6084	54.2932	34.1292
7.3	43.769	54.478	34.186
7.32	43.9166	54.6828	34.2409
7.34	44.0776	54.9063	34.275
7.36	44.2399	55.1251	34.3309
7.38	44.3997	55.3513	34.3587
7.4	44.5448	55.5729	34.3897
7.42	44.6874	55.7973	34.4392
7.44	44.8335	56.0332	34.4706
7.46	44.9874	56.2453	34.5153
7.48	45.1293	56.4558	34.5629
7.5	45.2939	56.6364	34.6077
7.52	45.4671	56.8241	34.6691
7.54	45.6488	57.0058	34.7267
7.56	45.8282	57.1745	34.7899
7.58	45.9908	57.3601	34.8296
7.6	46.1654	57.546	34.9077
7.62	46.3393	57.7181	34.9524
7.64	46.551	57.8873	34.9775
7.66	46.7052	58.0596	35.0103
7.68	46.8811	58.2243	35.0343
7.7	47.037	58.3733	35.0541
7.72	47.2192	58.5388	35.0814
7.74	47.4087	58.6732	35.1133
7.76	47.577	58.8251	35.1516
7.78	47.7913	58.9923	35.1814
7.8	47.9881	59.1536	35.1958
7.82	48.1776	59.356	35.2321
7.84	48.3612	59.5552	35.2728
7.86	48.5688	59.7334	35.2891
7.88	48.7747	59.9095	35.2836
7.9	48.9598	60.0948	35.2728
7.92	49.124	60.2969	35.2699
7.94	49.2771	60.5031	35.3028
7.96	49.4201	60.6823	35.2934
7.98	49.5771	60.8459	35.2673
8	49.5772	60.8461	35.2674
8.02	49.7249	61.0155	35.2998
8.04	49.8729	61.1785	35.3289
8.06	50.0288	61.3361	35.355
8.08	50.1814	61.5059	35.3851
8.1	50.336	61.6819	35.4174
8.12	50.4951	61.8526	35.4507
8.14	50.6545	62.0337	35.4833
8.16	50.811	62.2087	35.514
8.18	50.9632	62.3811	35.5406
8.2	51.1151	62.5562	35.5586
8.22	51.2624	62.7235	35.5896
8.24	51.4043	62.8997	35.6212
8.26	51.5554	63.086	35.6462
8.28	51.7063	63.2606	35.6735
8.3	51.8519	63.4258	35.6911
8.32	51.9949	63.611	35.7142
8.34	52.1394	63.796	35.7312
8.36	52.2928	63.9703	35.7636
8.38	52.4318	64.143	35.7975
8.4	52.5682	64.3193	35.8257
8.42	52.7088	64.4897	35.855
8.44	52.8534	64.662	35.8969
8.46	52.9904	64.8253	35.9405
8.48	53.1352	64.988	35.9864
8.5	53.2799	65.1458	36.0203
8.52	53.4302	65.3119	36.0601
8.54	53.577	65.4774	36.099
8.56	53.7187	65.6459	36.1352
8.58	53.8561	65.8056	36.1739
8.6	53.9895	65.9659	36.2204
8.62	54.1115	66.1297	36.2772
8.64	54.2364	66.2772	36.3195
8.66	54.3605	66.4417	36.3739
8.68	54.4857	66.5949	36.4205
8.7	54.6102	66.7438	36.46
8.72	54.7328	66.9103	36.5
8.74	54.8458	67.0687	36.5477
8.76	54.9642	67.2205	36.5922
8.78	55.086	67.3751	36.6511
8.8	55.2084	67.5206	36.7032
8.82	55.334	67.6738	36.7407
8.84	55.4646	67.8279	36.7903
8.86	55.5978	67.9721	36.8252
8.88	55.7463	68.1109	36.8757
8.9	55.8754	68.2481	36.9326
8.92	56.0134	68.3733	36.9796
8.94	56.1404	68.486	37.0229
8.96	56.2596	68.623	37.0682
8.98	56.3921	68.752	37.1018
9	56.5226	68.8808	37.132
9.02	56.6375	68.9883	37.161
9.04	56.7581	69.0972	37.1963
9.06	56.8903	69.1978	37.2382
9.08	57.0086	69.3079	37.271
9.1	57.1157	69.4252	37.3029
9.12	57.2366	69.5512	37.3343
9.14	57.3495	69.6717	37.3701
9.16	57.4626	69.7772	37.3746
9.18	57.5961	69.8865	37.3846
9.2	57.7361	69.9994	37.4026
9.22	57.8671	70.1351	37.413
9.24	57.9913	70.2425	37.4526
9.26	58.12	70.351	37.4669
9.28	58.2376	70.4642	37.4782
9.3	58.3485	70.5718	37.5005
9.32	58.4568	70.687	37.5187
9.34	58.5681	70.8221	37.5302
9.36	58.6804	70.9526	37.5363
9.38	58.7707	71.0714	37.5414
9.4	58.8735	71.1811	37.5604
9.42	58.9692	71.3004	37.5826
9.44	59.0721	71.3945	37.6194
9.46	59.1736	71.4935	37.692
9.48	59.2583	71.5677	37.7379
9.5	59.3559	71.6314	37.8071
9.52	59.4516	71.7202	37.9052
9.54	59.5397	71.8265	37.9856
9.56	59.6356	71.9064	38.0772
9.58	59.7081	72.0113	38.1707
9.6	59.7853	72.1035	38.2319
9.62	59.8742	72.193	38.2845
9.64	59.9924	72.2781	38.3381
9.66	60.1194	72.3792	38.3947
9.68	60.2423	72.4966	38.4795
9.7	60.3688	72.641	38.5528
9.72	60.4698	72.7724	38.6068
9.74	60.5797	72.8867	38.6666
9.76	60.6707	73.0324	38.7251
9.78	60.7439	73.1495	38.7895
9.8	60.8167	73.258	38.8428
9.82	60.8984	73.3436	38.9127
9.84	60.9641	73.433	38.9727
9.86	61.0691	73.5205	39.0242
9.88	61.191	73.615	39.061
9.9	61.3114	73.6954	39.1108
9.92	61.4256	73.8009	39.1678
9.94	61.5325	73.9047	39.2208
9.96	61.6581	73.9883	39.2765
9.98	61.787	74.0832	39.3306
10	61.7871	74.0834	39.3306
10.02	61.893	74.1885	39.379
10.04	62.0083	74.2694	39.4336
10.06	62.1189	74.3448	39.4996
10.08	62.2259	74.4397	39.5703
10.1	62.3338	74.5225	39.6423
10.12	62.4448	74.6065	39.7113
10.14	62.5475	74.6948	39.7799
10.16	62.6439	74.7821	39.8493
10.18	62.738	74.8667	39.9198
10.2	62.8351	74.9466	39.9957
10.22	62.9401	75.0234	40.0867
10.24	63.041	75.0947	40.1682
10.26	63.1488	75.1721	40.2545
10.28	63.2549	75.2432	40.3418
10.3	63.3548	75.3166	40.4277
10.32	63.4492	75.396	40.5122
10.34	63.5394	75.4805	40.5877
10.36	63.6301	75.567	40.6605
10.38	63.7206	75.6512	40.7392
10.4	63.8	75.7298	40.8123
10.42	63.8692	75.7991	40.8813
10.44	63.947	75.8591	40.962
10.46	64.035	75.9132	41.0385
10.48	64.1279	75.9616	41.1094
10.5	64.2152	76.013	41.1689
10.52	64.2937	76.0605	41.2276
10.54	64.3611	76.1092	41.2941
10.56	64.4374	76.1519	41.366
10.58	64.503	76.1992	41.4413
10.6	64.5594	76.2539	41.5075
10.62	64.6281	76.3137	41.5838
10.64	64.6848	76.3738	41.6463
10.66	64.7455	76.4297	41.7084
10.68	64.8144	76.4906	41.7802
10.7	64.89	76.5456	41.857
10.72	64.9557	76.6077	41.9159
10.74	65.0292	76.6379	41.9811
10.76	65.1027	76.6743	42.0576
10.78	65.1739	76.7248	42.1401
10.8	65.2494	76.7715	42.2411
10.82	65.3229	76.8144	42.3182
10.84	65.3744	76.8436	42.3937
10.86	65.4334	76.8842	42.4806
10.88	65.4993	76.9199	42.5709
10.9	65.5753	76.9752	42.6486
10.92	65.6422	77.023	42.7238
10.94	65.7186	77.0582	42.7978
10.96	65.7745	77.1065	42.8907
10.98	65.832	77.1532	42.978
11	65.8953	77.2262	43.0752
11.02	65.9751	77.2865	43.1648
11.04	66.0348	77.3625	43.2385
11.06	66.1033	77.431	43.3433
11.08	66.1525	77.4966	43.4415
11.1	66.2218	77.5586	43.5364
11.12	66.304	77.6049	43.6333
11.14	66.4037	77.6567	43.7362
11.16	66.5004	77.7029	43.8405
11.18	66.5747	77.7341	43.9406
11.2	66.6591	77.775	44.0466
11.22	66.7373	77.8182	44.1387
11.24	66.824	77.8572	44.2254
11.26	66.911	77.9009	44.316
11.28	67.0056	77.9684	44.3997
11.3	67.1049	78.035	44.4775
11.32	67.1833	78.098	44.5394
11.34	67.2816	78.1278	44.6167
11.36	67.371	78.1394	44.688
11.38	67.4464	78.172	44.7694
11.4	67.5289	78.1981	44.8383
11.42	67.6199	78.2318	44.9125
11.44	67.7239	78.2817	44.9841
11.46	67.8218	78.3316	45.0573
11.48	67.928	78.3746	45.1303
11.5	68.0499	78.4137	45.1978
11.52	68.1574	78.472	45.2682
11.54	68.2642	78.5103	45.3398
11.56	68.3827	78.5349	45.4174
11.58	68.4729	78.5626	45.4769
11.6	68.553	78.5762	45.5355
11.62	68.6438	78.6016	45.6201
11.64	68.7404	78.6054	45.7048
11.66	68.7885	78.6243	45.7796
11.68	68.8501	78.697	45.865
11.7	68.9231	78.7515	45.9431
11.72	69.0092	78.8174	46.015
11.74	69.1053	78.9064	46.0762
11.76	69.1796	78.9764	46.1376
11.78	69.2528	79.0159	46.2109
11.8	69.3299	79.0816	46.2689
11.82	69.4469	79.1261	46.3314
11.84	69.5626	79.223	46.4017
11.86	69.6889	79.2784	46.4957
11.88	69.7913	79.3	46.5903
11.9	69.8724	79.3149	46.6648
11.92	69.9566	79.3467	46.7608
11.94	70.0349	79.3973	46.8517
11.96	70.0861	79.4213	46.9276
11.98	70.16	79.4723	47.0127
12	70.1602	79.4724	47.0128

## Sheet: Supplementary Fig 6
	NanoLuc without luciferin							NanoLuc with luciferin (azaCTZ)
	Scattering vector q (Å)	Experimental data	Monomer	Dimer	Tetramer			Scattering vector q (Å)	Experimental data	Monomer	Dimer	Tetramer
	0.02671	1.11284	1.09639	1.32396	1.5639			0.02671	1.24158	1.21006	1.46689	1.74024
	0.02815	1.10931	1.08733	1.30833	1.53757			0.02815	1.21447	1.20004	1.44956	1.71091
	0.02958	1.10948	1.07787	1.29208	1.5103			0.02958	1.20825	1.18958	1.43153	1.68053
	0.03102	1.04523	1.06802	1.27523	1.48215			0.03102	1.1962	1.17868	1.41285	1.64917
	0.03246	1.07236	1.0578	1.25781	1.45317			0.03246	1.1693	1.16738	1.39352	1.6169
	0.03389	1.076	1.04721	1.23985	1.42344			0.03389	1.16322	1.15567	1.3736	1.58379
	0.03533	1.03802	1.03627	1.22137	1.39302			0.03533	1.15244	1.14357	1.35311	1.5499
	0.03677	1.0636	1.02499	1.20242	1.36196			0.03677	1.15378	1.13109	1.33208	1.5153
	0.03821	1.01735	1.01339	1.18301	1.33033			0.03821	1.13806	1.11826	1.31055	1.48008
	0.03964	1.00974	1.00147	1.16317	1.2982			0.03964	1.11679	1.10507	1.28855	1.44429
	0.04108	1.00533	0.98924	1.14295	1.26564			0.04108	1.1094	1.09155	1.26612	1.40802
	0.04252	0.98679	0.97674	1.12237	1.23271			0.04252	1.08708	1.07772	1.24329	1.37134
	0.04395	0.99021	0.96395	1.10146	1.19947			0.04395	1.06996	1.06358	1.2201	1.33431
	0.04539	0.97213	0.95091	1.08025	1.16598			0.04539	1.07423	1.04916	1.19658	1.29702
	0.04683	0.93287	0.93762	1.05879	1.13232			0.04683	1.05183	1.03446	1.17276	1.25952
	0.04826	0.92239	0.9241	1.03708	1.09853			0.04826	1.01879	1.01951	1.14869	1.22189
	0.0497	0.93055	0.91037	1.01518	1.0647			0.0497	1.01194	1.00432	1.12439	1.1842
	0.05114	0.9071	0.89643	0.99311	1.03087			0.05114	0.99591	0.98891	1.09991	1.14652
	0.05258	0.88714	0.8823	0.97089	0.9971			0.05258	0.97024	0.97329	1.07527	1.10891
	0.05401	0.87544	0.868	0.94857	0.96345			0.05401	0.97062	0.95748	1.05051	1.07144
	0.05545	0.859	0.85354	0.92617	0.92999			0.05545	0.93903	0.94149	1.02567	1.03416
	0.05689	0.84611	0.83894	0.90373	0.89675			0.05689	0.92433	0.92534	1.00077	0.99714
	0.05832	0.82161	0.8242	0.88127	0.86379			0.05832	0.91362	0.90906	0.97586	0.96043
	0.05976	0.80861	0.80936	0.85881	0.83117			0.05976	0.9098	0.89264	0.95095	0.9241
	0.0612	0.77883	0.79441	0.8364	0.79893			0.0612	0.8738	0.87611	0.92609	0.88818
	0.06263	0.78354	0.77937	0.81405	0.76712			0.06263	0.86269	0.85949	0.9013	0.85275
	0.06407	0.76398	0.76427	0.7918	0.73577			0.06407	0.85741	0.84279	0.87661	0.81784
	0.06551	0.75018	0.7491	0.76966	0.70493			0.06551	0.8217	0.82603	0.85206	0.78349
	0.06694	0.73115	0.7339	0.74767	0.67465			0.06694	0.80729	0.80922	0.82767	0.74976
	0.06838	0.72867	0.71866	0.72584	0.64494			0.06838	0.78887	0.79238	0.80346	0.71667
	0.06982	0.7109	0.70341	0.70421	0.61585			0.06982	0.775	0.77552	0.77946	0.68427
	0.07126	0.69102	0.68815	0.68279	0.58742			0.07126	0.75887	0.75866	0.75571	0.65259
	0.07269	0.67981	0.67291	0.66161	0.55965			0.07269	0.74537	0.74181	0.73221	0.62167
	0.07413	0.65268	0.65769	0.64068	0.53258			0.07413	0.73061	0.72499	0.709	0.59152
	0.07557	0.63471	0.64251	0.62003	0.50624			0.07557	0.70748	0.70821	0.68609	0.56218
	0.077	0.61265	0.62737	0.59967	0.48064			0.077	0.68376	0.69148	0.66351	0.53366
	0.07844	0.6026	0.61229	0.57962	0.45579			0.07844	0.67507	0.67482	0.64127	0.50599
	0.07988	0.59234	0.59729	0.5599	0.43172			0.07988	0.65671	0.65825	0.6194	0.47918
	0.08131	0.58233	0.58238	0.54052	0.40844			0.08131	0.64543	0.64176	0.5979	0.45324
	0.08275	0.5651	0.56756	0.5215	0.38594			0.08275	0.61984	0.62538	0.57679	0.42819
	0.08419	0.54713	0.55284	0.50284	0.36425			0.08419	0.60005	0.60913	0.5561	0.40403
	0.08563	0.52724	0.53824	0.48456	0.34337			0.08563	0.58784	0.593	0.53583	0.38077
	0.08706	0.51246	0.52377	0.46668	0.32329			0.08706	0.57473	0.57701	0.51599	0.3584
	0.0885	0.5024	0.50944	0.44919	0.30402			0.0885	0.55117	0.56117	0.49659	0.33694
	0.08994	0.48684	0.49525	0.43211	0.28555			0.08994	0.53909	0.5455	0.47764	0.31637
	0.09137	0.47688	0.48122	0.41545	0.26789			0.09137	0.52399	0.53	0.45916	0.29669
	0.09281	0.45815	0.46735	0.3992	0.25101			0.09281	0.50811	0.51467	0.44114	0.2779
	0.09425	0.4431	0.45366	0.38338	0.23492			0.09425	0.48776	0.49954	0.4236	0.25998
	0.09568	0.42524	0.44014	0.368	0.21961			0.09568	0.47488	0.48461	0.40653	0.24292
	0.09712	0.42309	0.42681	0.35305	0.20506			0.09712	0.46205	0.46989	0.38995	0.22672
	0.09856	0.4089	0.41368	0.33853	0.19127			0.09856	0.44392	0.45538	0.37385	0.21135
	0.1	0.39293	0.40075	0.32445	0.1782			0.1	0.42402	0.44109	0.35823	0.1968
	0.10143	0.3798	0.38802	0.31081	0.16585			0.10143	0.41866	0.42704	0.3431	0.18304
	0.10287	0.36824	0.37551	0.2976	0.1542			0.10287	0.39881	0.41321	0.32845	0.17007
	0.10431	0.36337	0.36321	0.28483	0.14324			0.10431	0.38276	0.39963	0.31428	0.15786
	0.10574	0.34569	0.35114	0.27249	0.13294			0.10574	0.38621	0.38629	0.3006	0.14639
	0.10718	0.32943	0.33929	0.26059	0.12329			0.10718	0.36373	0.37321	0.28739	0.13563
	0.10862	0.32435	0.32767	0.2491	0.11425			0.10862	0.3584	0.36038	0.27465	0.12557
	0.11005	0.30779	0.31629	0.23804	0.10581			0.11005	0.33966	0.34781	0.26238	0.11617
	0.11149	0.30154	0.30515	0.2274	0.09794			0.11149	0.32635	0.3355	0.25058	0.10741
	0.11293	0.29122	0.29425	0.21716	0.09063			0.11293	0.32032	0.32346	0.23922	0.09926
	0.11437	0.28013	0.28359	0.20733	0.08385			0.11437	0.3061	0.31169	0.22831	0.09171
	0.1158	0.26742	0.27318	0.19789	0.07758			0.1158	0.29349	0.30019	0.21785	0.08473
	0.11724	0.25436	0.26301	0.18884	0.0718			0.11724	0.28825	0.28896	0.20781	0.07829
	0.11868	0.24372	0.25309	0.18018	0.06647			0.11868	0.27387	0.27801	0.1982	0.07235
	0.12011	0.23577	0.24343	0.17189	0.06158			0.12011	0.26205	0.26733	0.189	0.06691
	0.12155	0.23085	0.23401	0.16396	0.0571			0.12155	0.25187	0.25693	0.18021	0.06191
	0.12299	0.22686	0.22484	0.15638	0.053			0.12299	0.24226	0.2468	0.1718	0.05735
	0.12442	0.21711	0.21592	0.14915	0.04928			0.12442	0.23218	0.23695	0.16378	0.0532
	0.12586	0.20729	0.20726	0.14226	0.0459			0.12586	0.21982	0.22738	0.15614	0.04944
	0.1273	0.19592	0.19884	0.13569	0.04284			0.1273	0.21656	0.21808	0.14886	0.04603
	0.12873	0.19448	0.19067	0.12944	0.04009			0.12873	0.20451	0.20906	0.14192	0.04297
	0.13017	0.18465	0.18274	0.1235	0.03762			0.13017	0.20074	0.2003	0.13533	0.04022
	0.13161	0.17665	0.17506	0.11784	0.03541			0.13161	0.1919	0.19182	0.12906	0.03775
	0.13305	0.16167	0.16762	0.11248	0.03344			0.13305	0.18543	0.1836	0.1231	0.03555
	0.13448	0.1571	0.16043	0.10738	0.03168			0.13448	0.17821	0.17565	0.11745	0.0336
	0.13592	0.15291	0.15347	0.10255	0.03012			0.13592	0.17034	0.16796	0.1121	0.03186
	0.13736	0.14837	0.14675	0.09798	0.02875			0.13736	0.16718	0.16053	0.10702	0.03033
	0.13879	0.14572	0.14026	0.09364	0.02754			0.13879	0.15655	0.15336	0.10221	0.02899
	0.14023	0.13259	0.13399	0.08954	0.02649			0.14023	0.14627	0.14644	0.09767	0.02782
	0.14167	0.13437	0.12796	0.08567	0.02558			0.14167	0.14206	0.13977	0.09337	0.02681
	0.1431	0.12981	0.12215	0.082	0.0248			0.1431	0.13683	0.13334	0.0893	0.02593
	0.14454	0.11684	0.11655	0.07854	0.02412			0.14454	0.13306	0.12716	0.08546	0.02518
	0.14598	0.11523	0.11118	0.07527	0.02354			0.14598	0.12368	0.12122	0.08184	0.02453
	0.14742	0.10668	0.10601	0.07219	0.02304			0.14742	0.11722	0.1155	0.07841	0.02397
	0.14885	0.10285	0.10105	0.06927	0.02261			0.14885	0.11393	0.11002	0.07518	0.02349
	0.15029	0.1072	0.0963	0.06653	0.02224			0.15029	0.11338	0.10476	0.07214	0.02309
	0.15173	0.0916	0.09174	0.06394	0.02194			0.15173	0.10747	0.09972	0.06927	0.02275
	0.15316	0.09481	0.08738	0.0615	0.02168			0.15316	0.09924	0.09489	0.06656	0.02246
	0.1546	0.08881	0.0832	0.0592	0.02146			0.1546	0.09521	0.09027	0.06401	0.02221
	0.15604	0.08362	0.07921	0.05703	0.02127			0.15604	0.09239	0.08586	0.0616	0.02201
	0.15747	0.08299	0.07541	0.05498	0.02111			0.15747	0.09614	0.08164	0.05933	0.02183
	0.15891	0.0828	0.07177	0.05305	0.02097			0.15891	0.08223	0.07762	0.05719	0.02167
	0.16035	0.07709	0.06831	0.05123	0.02084			0.16035	0.07887	0.07378	0.05517	0.02153
	0.16179	0.07184	0.06502	0.04951	0.02072			0.16179	0.07746	0.07013	0.05326	0.02139
	0.16322	0.07097	0.06188	0.04789	0.02061			0.16322	0.07632	0.06665	0.05146	0.02126
	0.16466	0.06583	0.0589	0.04636	0.02049			0.16466	0.07327	0.06335	0.04977	0.02114
	0.1661	0.05952	0.05607	0.04491	0.02038			0.1661	0.06215	0.06021	0.04816	0.02102
	0.16753	0.05973	0.05339	0.04354	0.02027			0.16753	0.06534	0.05724	0.04664	0.02089
	0.16897	0.05653	0.05085	0.04225	0.02015			0.16897	0.06333	0.05442	0.0452	0.02076
	0.17041	0.05456	0.04845	0.04102	0.02003			0.17041	0.06042	0.05175	0.04384	0.02062
	0.17184	0.05237	0.04618	0.03985	0.0199			0.17184	0.05714	0.04923	0.04255	0.02048
	0.17328	0.04997	0.04403	0.03875	0.01976			0.17328	0.05778	0.04684	0.04132	0.02032
	0.17472	0.05025	0.04201	0.0377	0.01961			0.17472	0.05674	0.04459	0.04016	0.02016
	0.17615	0.04983	0.0401	0.0367	0.01946			0.17615	0.04729	0.04247	0.03905	0.01999
	0.17759	0.04315	0.03831	0.03575	0.0193			0.17759	0.04557	0.04048	0.03799	0.01981
	0.17903	0.04161	0.03663	0.03484	0.01913			0.17903	0.04495	0.0386	0.03699	0.01962
	0.18047	0.04295	0.03505	0.03397	0.01895			0.18047	0.04186	0.03684	0.03602	0.01942
	0.1819	0.0423	0.03357	0.03314	0.01876			0.1819	0.03762	0.03518	0.0351	0.01921
	0.18334	0.04317	0.03218	0.03235	0.01857			0.18334	0.03632	0.03364	0.03422	0.01899
	0.18478	0.03234	0.03088	0.03159	0.01837			0.18478	0.03496	0.03219	0.03338	0.01877
	0.18621	0.0337	0.02967	0.03086	0.01817			0.18621	0.03477	0.03083	0.03257	0.01855
	0.18765	0.03159	0.02855	0.03016	0.01796			0.18765	0.03567	0.02957	0.03179	0.01832
	0.18909	0.03037	0.0275	0.02948	0.01775			0.18909	0.0329	0.02839	0.03105	0.01808
	0.19052	0.03155	0.02652	0.02883	0.01754			0.19052	0.03347	0.0273	0.03033	0.01785
	0.19196	0.02876	0.02562	0.02821	0.01733			0.19196	0.02851	0.02628	0.02963	0.01761
	0.1934	0.03008	0.02478	0.02761	0.01711			0.1934	0.03301	0.02534	0.02896	0.01737
	0.19484	0.0273	0.02401	0.02702	0.0169			0.19484	0.02941	0.02447	0.02832	0.01714
	0.19627	0.02822	0.02329	0.02646	0.01669			0.19627	0.02751	0.02366	0.0277	0.0169
	0.19771	0.02735	0.02263	0.02592	0.01648			0.19771	0.02709	0.02292	0.02709	0.01667
	0.19915	0.02217	0.02203	0.02539	0.01628			0.19915	0.02994	0.02223	0.02651	0.01645
	0.20058	0.0267	0.02147	0.02489	0.01608			0.20058	0.0205	0.0216	0.02595	0.01622
	0.20202	0.02541	0.02097	0.0244	0.01588			0.20202	0.0203	0.02102	0.0254	0.016
	0.20346	0.0159	0.0205	0.02392	0.01569			0.20346	0.02316	0.02049	0.02488	0.01579
	0.20489	0.02448	0.02008	0.02346	0.01551			0.20489	0.0192	0.02	0.02437	0.01559
	0.20633	0.02284	0.01969	0.02302	0.01533			0.20633	0.02187	0.01956	0.02387	0.01539
	0.20777	0.02242	0.01934	0.02259	0.01516			0.20777	0.01818	0.01916	0.0234	0.0152
	0.2092	0.01702	0.01903	0.02217	0.01499			0.2092	0.02043	0.01879	0.02294	0.01501
	0.21064	0.02326	0.01874	0.02177	0.01483			0.21064	0.02419	0.01846	0.02249	0.01483
	0.21208	0.0187	0.01848	0.02138	0.01468			0.21208	0.01749	0.01816	0.02206	0.01466
	0.21352	0.02133	0.01825	0.021	0.01453			0.21352	0.01991	0.01789	0.02164	0.0145
	0.21495	0.01801	0.01805	0.02064	0.01439			0.21495	0.01921	0.01764	0.02124	0.01434
	0.21639	0.0184	0.01786	0.02029	0.01426			0.21639	0.02731	0.01742	0.02085	0.0142
	0.21783	0.01455	0.0177	0.01995	0.01413			0.21783	0.01726	0.01722	0.02047	0.01405
	0.21926	0.02053	0.01755	0.01962	0.01401			0.21926	0.01594	0.01705	0.02011	0.01392
	0.2207	0.01929	0.01742	0.01931	0.01389			0.2207	0.01794	0.01689	0.01976	0.01379
	0.22214	0.00995	0.01731	0.01901	0.01378			0.22214	0.01451	0.01675	0.01943	0.01366
	0.22357	0.01986	0.01721	0.01871	0.01368			0.22357	0.01776	0.01663	0.0191	0.01355
	0.22501	0.01536	0.01712	0.01843	0.01357			0.22501	0.01844	0.01652	0.01879	0.01343
	0.22645	0.01202	0.01705	0.01816	0.01348			0.22645	0.01411	0.01642	0.01849	0.01332
	0.22789	0.01867	0.01698	0.0179	0.01338			0.22789	0.0183	0.01633	0.0182	0.01322
	0.22932	0.02016	0.01692	0.01765	0.01329			0.22932	0.01413	0.01626	0.01792	0.01311
	0.23076	0.01729	0.01687	0.01741	0.0132			0.23076	0.01547	0.01619	0.01766	0.01301
	0.2322	0.01705	0.01683	0.01718	0.01311			0.2322	0.01438	0.01613	0.0174	0.01292
	0.23363	0.01825	0.01679	0.01696	0.01302			0.23363	0.01543	0.01607	0.01716	0.01282
	0.23507	0.01476	0.01676	0.01675	0.01294			0.23507	0.0166	0.01603	0.01692	0.01273
	0.23651	0.01555	0.01673	0.01655	0.01286			0.23651	0.01478	0.01598	0.0167	0.01263
	0.23794	0.01509	0.01671	0.01635	0.01277			0.23794	0.01884	0.01594	0.01648	0.01254
	0.23938	0.01758	0.01668	0.01617	0.01269			0.23938	0.01287	0.01591	0.01628	0.01244
	0.24082	0.01787	0.01666	0.01599	0.0126			0.24082	0.0189	0.01588	0.01608	0.01235
	0.24226	0.0156	0.01664	0.01582	0.01252			0.24226	0.01416	0.01584	0.01589	0.01225
	0.24369	0.01676	0.01663	0.01566	0.01243			0.24369	0.01844	0.01581	0.01571	0.01216
	0.24513	0.01026	0.01661	0.0155	0.01234			0.24513	0.01206	0.01578	0.01554	0.01206
	0.24657	0.0161	0.01659	0.01535	0.01225			0.24657	0.01399	0.01576	0.01537	0.01196
	0.248	0.01682	0.01657	0.01521	0.01216			0.248	0.01759	0.01573	0.01521	0.01186
	0.24944	0.01995	0.01656	0.01507	0.01207			0.24944	0.01684	0.0157	0.01506	0.01175
	0.25088	0.01755	0.01654	0.01494	0.01197			0.25088	0.01569	0.01567	0.01491	0.01165
	0.25231	0.0124	0.01652	0.01481	0.01187			0.25231	0.01944	0.01564	0.01477	0.01154
	0.25375	0.01048	0.0165	0.01469	0.01178			0.25375	0.01535	0.01561	0.01464	0.01143
	0.25519	0.01592	0.01647	0.01457	0.01168			0.25519	0.01543	0.01558	0.01451	0.01132
	0.25662	0.01088	0.01645	0.01446	0.01157			0.25662	0.0135	0.01554	0.01438	0.0112
	0.25806	0.01611	0.01642	0.01435	0.01147			0.25806	0.01806	0.01551	0.01426	0.01109
	0.2595	0.01615	0.0164	0.01425	0.01136			0.2595	0.0131	0.01547	0.01415	0.01097
	0.26094	0.01398	0.01637	0.01415	0.01126			0.26094	0.01638	0.01543	0.01403	0.01085
	0.26237	0.01397	0.01634	0.01405	0.01115			0.26237	0.01071	0.01539	0.01393	0.01073
	0.26381	0.00811	0.0163	0.01395	0.01104			0.26381	0.01347	0.01535	0.01382	0.01061
	0.26525	0.01559	0.01627	0.01386	0.01093			0.26525	0.01349	0.0153	0.01372	0.01049
	0.26668	0.01469	0.01623	0.01377	0.01082			0.26668	0.01421	0.01525	0.01362	0.01037
	0.26812	0.02107	0.01619	0.01369	0.01071			0.26812	0.01634	0.01521	0.01353	0.01024
	0.26956	0.01285	0.01615	0.0136	0.0106			0.26956	0.01163	0.01516	0.01343	0.01012
	0.27099	0.01475	0.01611	0.01352	0.0105			0.27099	0.01826	0.0151	0.01334	0.01
	0.27243	0.01593	0.01607	0.01344	0.01039			0.27243	0.01236	0.01505	0.01326	0.00988
	0.27387	0.01975	0.01602	0.01337	0.01028			0.27387	0.01358	0.01499	0.01317	0.00977
	0.27531	0.01589	0.01598	0.01329	0.01018			0.27531	0.01232	0.01494	0.01309	0.00965
	0.27674	0.01203	0.01593	0.01322	0.01008			0.27674	0.01881	0.01488	0.01301	0.00954
	0.27818	0.0162	0.01588	0.01315	0.00998			0.27818	0.01482	0.01482	0.01293	0.00943
	0.27962	0.01499	0.01583	0.01308	0.00988			0.27962	0.01468	0.01476	0.01285	0.00932
	0.28105	0.01307	0.01578	0.01301	0.00979			0.28105	0.01117	0.0147	0.01278	0.00922
	0.28249	0.01856	0.01573	0.01295	0.0097			0.28249	0.01399	0.01463	0.01271	0.00912
	0.28393	0.01031	0.01567	0.01288	0.00962			0.28393	0.01149	0.01457	0.01264	0.00903
	0.28536	0.01141	0.01562	0.01282	0.00954			0.28536	0.01372	0.0145	0.01257	0.00894
	0.2868	0.01382	0.01556	0.01276	0.00946			0.2868	0.01184	0.01444	0.0125	0.00885
	0.28824	0.01318	0.01551	0.01271	0.00939			0.28824	0.01296	0.01437	0.01244	0.00877
	0.28967	0.01286	0.01545	0.01265	0.00932			0.28967	0.01248	0.0143	0.01238	0.0087
	0.29111	0.01482	0.01539	0.0126	0.00926			0.29111	0.01254	0.01424	0.01232	0.00863
	0.29255	0.01864	0.01534	0.01255	0.0092			0.29255	0.01542	0.01417	0.01226	0.00856
	0.29399	0.01493	0.01528	0.0125	0.00915			0.29399	0.01352	0.0141	0.01221	0.00851
	0.29542	0.01788	0.01522	0.01245	0.00911			0.29542	0.01192	0.01403	0.01216	0.00846
	0.29686	0.00623	0.01516	0.01241	0.00907			0.29686	0.01088	0.01396	0.01211	0.00841
	0.2983	0.00979	0.01511	0.01236	0.00903			0.2983	0.01443	0.0139	0.01206	0.00837
	0.29973	0.01099	0.01505	0.01233	0.009			0.29973	0.01181	0.01383	0.01202	0.00834
	0.30117	0.01403	0.01499	0.01229	0.00898			0.30117	0.01544	0.01376	0.01197	0.00832
	0.30261	0.01537	0.01493	0.01225	0.00896			0.30261	0.01241	0.01369	0.01194	0.0083
	0.30404	0.01173	0.01488	0.01222	0.00895			0.30404	0.01267	0.01362	0.0119	0.00828
	0.30548	0.01375	0.01482	0.01219	0.00895			0.30548	0.01304	0.01356	0.01187	0.00828
	0.30692	0.0187	0.01477	0.01217	0.00894			0.30692	0.01093	0.01349	0.01184	0.00828
	0.30836	0.01291	0.01471	0.01214	0.00895			0.30836	0.01184	0.01342	0.01181	0.00828
	0.30979	0.01602	0.01466	0.01212	0.00896			0.30979	0.01061	0.01336	0.01179	0.00829
	0.31123	0.01557	0.0146	0.0121	0.00897			0.31123	0.01533	0.01329	0.01177	0.00831
	0.31267	0.01494	0.01455	0.01209	0.00899			0.31267	0.01213	0.01323	0.01175	0.00833
	0.3141	0.00826	0.01449	0.01207	0.00901			0.3141	0.01196	0.01317	0.01174	0.00835
	0.31554	0.01111	0.01444	0.01206	0.00904			0.31554	0.01155	0.0131	0.01172	0.00838
	0.31698	0.01215	0.01439	0.01206	0.00907			0.31698	0.01307	0.01304	0.01172	0.00842
	0.31841	0.01905	0.01434	0.01205	0.00911			0.31841	0.01174	0.01298	0.01171	0.00846
	0.31985	0.01572	0.01429	0.01205	0.00915			0.31985	0.01191	0.01292	0.01171	0.0085
	0.32129	0.0156	0.01424	0.01205	0.00919			0.32129	0.01546	0.01286	0.01171	0.00855
	0.32273	0.00914	0.01419	0.01205	0.00923			0.32273	0.00689	0.01281	0.01171	0.0086
	0.32416	0.01079	0.01415	0.01206	0.00928			0.32416	0.01094	0.01275	0.01172	0.00865
	0.3256	0.01191	0.0141	0.01207	0.00933			0.3256	0.00704	0.01269	0.01173	0.0087
	0.32704	0.01171	0.01406	0.01208	0.00938			0.32704	0.0066	0.01264	0.01174	0.00876
	0.32847	0.0134	0.01401	0.01209	0.00943			0.32847	0.01409	0.01258	0.01175	0.00882
	0.32991	0.01697	0.01397	0.0121	0.00949			0.32991	0.00757	0.01253	0.01177	0.00888
	0.33135	0.01185	0.01392	0.01212	0.00954			0.33135	0.01529	0.01248	0.01179	0.00894
	0.33278	0.00992	0.01388	0.01214	0.0096			0.33278	0.00581	0.01243	0.01181	0.009
	0.33422	0.01752	0.01384	0.01216	0.00965			0.33422	0.01534	0.01238	0.01183	0.00906
	0.33566	0.01828	0.0138	0.01218	0.00971			0.33566	0.01631	0.01233	0.01186	0.00913
	0.33709	0.01281	0.01376	0.0122	0.00976			0.33709	0.01055	0.01228	0.01188	0.00919
	0.33853	0.0134	0.01373	0.01223	0.00982			0.33853	0.00923	0.01223	0.01191	0.00925
	0.33997	0.0151	0.01369	0.01225	0.00987			0.33997	0.01311	0.01219	0.01194	0.00931
	0.34141	0.01136	0.01365	0.01228	0.00993			0.34141	0.01189	0.01214	0.01197	0.00937
	0.34284	0.01055	0.01362	0.01231	0.00998			0.34284	0.01664	0.0121	0.012	0.00943
	0.34428	0.01392	0.01358	0.01234	0.01003			0.34428	0.00806	0.01206	0.01203	0.00948
	0.34572	0.01739	0.01355	0.01236	0.01008			0.34572	0.00853	0.01202	0.01206	0.00954
	0.34715	0.02316	0.01352	0.01239	0.01012			0.34715	0.013	0.01198	0.01209	0.00959
	0.34859	0.0083	0.01349	0.01242	0.01017			0.34859	0.01281	0.01194	0.01212	0.00964
	0.35003	0.01475	0.01346	0.01245	0.01021			0.35003	0.0143	0.0119	0.01215	0.00969
	0.35146	0.01322	0.01343	0.01248	0.01025			0.35146	0.01016	0.01186	0.01218	0.00973
	0.3529	0.01576	0.0134	0.0125	0.01029			0.3529	0.00746	0.01183	0.01221	0.00977
	0.35434	0.01165	0.01337	0.01253	0.01032			0.35434	0.01121	0.01179	0.01224	0.00981
	0.35578	0.01361	0.01334	0.01256	0.01035			0.35578	0.01498	0.01176	0.01227	0.00984
	0.35721	0.01485	0.01331	0.01259	0.01038			0.35721	0.01208	0.01172	0.0123	0.00988
	0.35865	0.01681	0.01329	0.01261	0.01041			0.35865	0.01385	0.01169	0.01233	0.0099
	0.36009	0.015	0.01326	0.01263	0.01043			0.36009	0.01309	0.01166	0.01236	0.00993
	0.36152	0.01171	0.01324	0.01266	0.01045			0.36152	0.01577	0.01163	0.01238	0.00995
	0.36296	0.01443	0.01322	0.01268	0.01046			0.36296	0.01004	0.0116	0.01241	0.00997
	0.3644	0.00936	0.01319	0.0127	0.01048			0.3644	0.01164	0.01157	0.01243	0.00998
	0.36583	0.01657	0.01317	0.01272	0.01049			0.36583	0.00925	0.01154	0.01245	0.01
	0.36727	0.01583	0.01315	0.01274	0.0105			0.36727	0.0154	0.01151	0.01247	0.01
	0.36871	0.01559	0.01313	0.01275	0.0105			0.36871	0.01146	0.01148	0.01249	0.01001
	0.37015	0.01437	0.01311	0.01277	0.0105			0.37015	0.00734	0.01146	0.0125	0.01001
	0.37158	0.01363	0.01309	0.01278	0.0105			0.37158	0.01298	0.01143	0.01252	0.01001
	0.37302	0.01584	0.01307	0.01279	0.0105			0.37302	0.01137	0.01141	0.01253	0.01001
	0.37446	0.01261	0.01305	0.0128	0.01049			0.37446	0.01416	0.01139	0.01254	0.01
	0.37589	0.01126	0.01303	0.01281	0.01048			0.37589	0.01215	0.01136	0.01255	0.00999
	0.37733	0.0116	0.01302	0.01281	0.01047			0.37733	0.00912	0.01134	0.01256	0.00998
	0.37877	0.00936	0.013	0.01282	0.01046			0.37877	0.01211	0.01132	0.01256	0.00996
	0.3802	0.01507	0.01298	0.01282	0.01044			0.3802	0.00653	0.0113	0.01257	0.00995
	0.38164	0.01378	0.01297	0.01282	0.01043			0.38164	0.01164	0.01128	0.01257	0.00993
	0.38308	0.01277	0.01295	0.01282	0.01041			0.38308	0.01382	0.01126	0.01257	0.0099
	0.38451	0.01286	0.01294	0.01282	0.01039			0.38451	0.0098	0.01124	0.01257	0.00988
	0.38595	0.01245	0.01293	0.01282	0.01036			0.38595	0.01321	0.01122	0.01256	0.00986
	0.38739	0.01156	0.01291	0.01281	0.01034			0.38739	0.01184	0.0112	0.01256	0.00983
	0.38883	0.01021	0.0129	0.01281	0.01032			0.38883	0.00769	0.01119	0.01255	0.0098
	0.39026	0.01361	0.01289	0.0128	0.01029			0.39026	0.01552	0.01117	0.01254	0.00978
	0.3917	0.01792	0.01288	0.01279	0.01026			0.3917	0.0099	0.01116	0.01253	0.00975
	0.39314	0.01068	0.01287	0.01278	0.01024			0.39314	0.01035	0.01114	0.01252	0.00972
	0.39457	0.01283	0.01286	0.01277	0.01021			0.39457	0.01039	0.01113	0.01251	0.00969
	0.39601	0.01155	0.01285	0.01276	0.01018			0.39601	0.01333	0.01111	0.0125	0.00965
	0.39745	0.01354	0.01284	0.01275	0.01016			0.39745	0.00944	0.0111	0.01249	0.00962
	0.39888	0.01472	0.01283	0.01274	0.01013			0.39888	0.01515	0.01108	0.01247	0.00959
	0.40032	0.01708	0.01282	0.01272	0.0101			0.40032	0.01397	0.01107	0.01246	0.00956

[truncated: 20 more sheets: Supplementary Fig 10, Supplementary Fig11a, Supplementary Fig 11b, Supplementary Fig 12a, Supplementary Fig 12b, Supplementary Fig 12c, Supplementary Fig 12d, Supplementary Fig 13, Supplementary Fig 14a, Supplementary Fig 14b, Supplementary Fig 15a, Supplementary Fig 15b, Supplementary Fig 16, Supplementary Fig 17, Supplementary Fig 18, Supplementary Fig 26, Supplementary Fig 30, Supplementary Fig 32, Supplementary Fig 33, Antibody used]
